# Supplementary material for: Igfbp2 Downregulation in PVT‐CeA Glutamatergic Circuits Drives Neonatal Anesthesia‐Induced Fear Memory Deficits
Source: Adv Sci (Weinh). 2025 Aug 13;12(41):e05025. doi: 10.1002/advs.202505025 (PMC12591187; doi:10.1002/advs.202505025)
Supplement: Supplementary file 2 — Supplemental Table 1 [file ADVS-12-e05025-s001.xlsx]

## Sheet: Sheet1
Male up-regulated						Male down-regulated
Ensembl Gene ID	Gene Symbol	Log2 Fold Change	P value	FDR		Ensembl Gene ID	Gene Symbol	Log2 Fold Change	P value	FDR
ENSMUSG00000031167	Rbm3	1.48124	1.84549e-56	3.26412e-52		ENSMUSG00000078922	Tgtp1	-2.56375	1.67885e-31	9.89793e-28
ENSMUSG00000036181	H1f2	1.34857	7.23474e-35	6.39805e-31		ENSMUSG00000078921	Tgtp2	-2.76078	6.38496e-29	2.25861e-25
ENSMUSG00000052305	Hbb-bs	1.21769	1.88576e-22	3.82496e-19		ENSMUSG00000021250	Fos	-1.86442	2.16747e-24	5.47657e-21
ENSMUSG00000069919	Hba-a1	1.23003	1.19832e-15	1.41298e-12		ENSMUSG00000079363	Gbp4	-3.2031	1.94632e-22	3.82496e-19
ENSMUSG00000056071	S100a9	5.68368	1.95336e-14	1.9194e-11		ENSMUSG00000022462	Slc38a2	-1.00401	6.49318e-16	8.2032e-13
ENSMUSG00000026822	Lcn2	2.11252	1.21638e-13	1.07571e-10		ENSMUSG00000039323	Igfbp2	-1.34876	6.17131e-14	5.74484e-11
ENSMUSG00000001930	Vwf	1.24896	1.42216e-13	1.19779e-10		ENSMUSG00000024066	Xdh	-1.86798	2.49299e-12	1.6331e-09
ENSMUSG00000073418	C4b	1.18691	2.2487e-12	1.52972e-09		ENSMUSG00000069874	Irgm2	-1.23632	5.44731e-12	3.44095e-09
ENSMUSG00000054545	Ugt1a6a	1.9171	1.13635e-09	5.15348e-07		ENSMUSG00000090877	Hspa1b	-1.16779	5.63813e-11	3.1163e-08
ENSMUSG00000028047	Thbs3	1.97091	2.28085e-09	9.83938e-07		ENSMUSG00000028341	Nr4a3	-1.15634	3.78752e-10	1.914e-07
ENSMUSG00000050211	Pla2g4e	1.73128	2.51648e-09	1.05974e-06		ENSMUSG00000031883	Car7	-1.3732	5.21504e-10	2.49293e-07
ENSMUSG00000056054	S100a8	6.56886	5.23823e-09	1.89079e-06		ENSMUSG00000045868	Gvin1	-1.67505	2.69508e-09	1.10115e-06
ENSMUSG00000018566	Slc2a4	1.98552	8.31954e-09	2.82976e-06		ENSMUSG00000050063	Klk6	-1.55878	4.03844e-09	1.48808e-06
ENSMUSG00000067771	Pwwp4a	4.60562	2.54898e-08	7.15615e-06		ENSMUSG00000069045	Ddx3y	-1.17751	7.76849e-09	2.69414e-06
ENSMUSG00000073940	Hbb-bt	1.01612	1.11486e-07	2.46482e-05		ENSMUSG00000037086	Prr32	-2.84723	8.63409e-09	2.88134e-06
ENSMUSG00000089837	Npcd	2.80315	2.72119e-07	5.59648e-05		ENSMUSG00000026525	Opn3	-1.41705	2.09448e-08	5.97502e-06
ENSMUSG00000030218	Mgp	1.15903	3.26441e-07	6.48738e-05		ENSMUSG00000031530	Dusp4	-1.29791	2.89805e-08	8.00903e-06
ENSMUSG00000096883	Shisa8	1.89589	3.81076e-07	7.32618e-05		ENSMUSG00000007682	Dio2	-1.01776	4.36219e-08	1.15349e-05
ENSMUSG00000112241	Gm49325	11.4266	5.62093e-07	0.00010465		ENSMUSG00000043461	Sptssb	-1.09797	4.85505e-08	1.26281e-05
ENSMUSG00000001020	S100a4	2.05228	8.81526e-07	0.000152858		ENSMUSG00000039004	Bmp6	-1.47321	6.26139e-08	1.55979e-05
ENSMUSG00000040809	Chil3	4.04608	1.6037e-06	0.00025786		ENSMUSG00000049649	Gpr3	-1.13595	7.16609e-08	1.71279e-05
ENSMUSG00000032484	Ngp	4.54965	1.79368e-06	0.000279073		ENSMUSG00000078853	Igtp	-1.14074	7.34188e-08	1.71565e-05
ENSMUSG00000022651	Retnlg	10.8382	1.97572e-06	0.000301246		ENSMUSG00000105504	Gbp5	-1.47561	1.10046e-07	2.46377e-05
ENSMUSG00000037095	Lrg1	2.26529	2.94069e-06	0.000416096		ENSMUSG00000003545	Fosb	-1.55988	1.6528e-07	3.56501e-05
ENSMUSG00000050370	Ch25h	2.7644	4.10527e-06	0.000550075		ENSMUSG00000028776	Tinagl1	-1.12347	5.07833e-07	9.65811e-05
ENSMUSG00000003849	Nqo1	1.05731	4.30364e-06	0.00057232		ENSMUSG00000101678	Gm29609	-8.68767	1.257e-06	0.000211738
ENSMUSG00000029762	Akr1b8	2.20473	5.13567e-05	0.00465818		ENSMUSG00000079017	Ifi27l2a	-2.13788	1.50448e-06	0.000248231
ENSMUSG00000027460	Angpt4	2.90866	5.17184e-05	0.00466706		ENSMUSG00000068457	Uty	-1.13874	1.51574e-06	0.000248231
ENSMUSG00000027875	Hmgcs2	1.05545	5.79407e-05	0.00512399		ENSMUSG00000037370	Enpp1	-1.51745	1.67185e-06	0.000266397
ENSMUSG00000070637	Srarp	1.46017	6.45419e-05	0.00543596		ENSMUSG00000079362	Gm43302	-7.8371	4.88624e-06	0.000635463
ENSMUSG00000052293	Taf9	1.09635	6.54529e-05	0.00548657		ENSMUSG00000049685	Cyp2g1	-9.17825	5.31031e-06	0.000680605
ENSMUSG00000025270	Alas2	1.18729	7.18161e-05	0.00586966		ENSMUSG00000022206	Npr3	-2.00476	1.2964e-05	0.00145356
ENSMUSG00000024866	Acy3	1.39292	0.000107074	0.00805877		ENSMUSG00000014158	Trpv4	-1.77914	1.39407e-05	0.00154105
ENSMUSG00000029082	Bst1	2.43077	0.000110906	0.00828579		ENSMUSG00000078920	Ifi47	-1.65213	2.22142e-05	0.00229768
ENSMUSG00000047632	Fgfbp3	1.11225	0.000130994	0.00957393		ENSMUSG00000028268	Gbp3	-1.0865	2.84172e-05	0.00287209
ENSMUSG00000070369	Itgad	2.34895	0.000138752	0.0100167		ENSMUSG00000078606	Gvin2	-1.74858	3.30591e-05	0.00326657
ENSMUSG00000038685	Rtel1	1.04551	0.00014916	0.0106809		ENSMUSG00000048583	Igf2	-1.52932	3.43293e-05	0.00337324
ENSMUSG00000023031	Cela1	1.34424	0.000186804	0.0122854		ENSMUSG00000078137	Ankrd63	-2.15952	3.58091e-05	0.00347997
ENSMUSG00000064057	Scgb3a1	5.52276	0.000188075	0.0123203		ENSMUSG00000019929	Dcn	-1.14509	4.44973e-05	0.00416414
ENSMUSG00000006574	Slc4a1	3.60795	0.00019801	0.01278		ENSMUSG00000028270	Gbp2	-1.02458	4.6424e-05	0.00432158
ENSMUSG00000039787	Cercam	1.27596	0.000221456	0.0139889		ENSMUSG00000058488	Kl	-3.39678	6.09966e-05	0.00531452
ENSMUSG00000030717	Nupr1	1.27394	0.000247489	0.0150424		ENSMUSG00000048450	Msx1	-1.58135	0.000111027	0.00828579
ENSMUSG00000034579	Pla2g3	1.27989	0.000266432	0.0159202		ENSMUSG00000068196	Col8a1	-1.26551	0.000132641	0.00965439
ENSMUSG00000040564	Apoc1	1.15944	0.000397327	0.0218281		ENSMUSG00000039405	Prss23	-1.01657	0.000134148	0.00972407
ENSMUSG00000030219	Erp27	5.48567	0.000404283	0.022138		ENSMUSG00000032373	Car12	-3.01005	0.00015324	0.0108849
ENSMUSG00000032496	Ltf	8.48247	0.000498355	0.0257731		ENSMUSG00000079436	Kcnj13	-3.74022	0.000154134	0.0109046
ENSMUSG00000047109	Cldn14	1.07894	0.000544535	0.0276759		ENSMUSG00000059049	Frem1	-1.6132	0.000156657	0.0109621
ENSMUSG00000020475	Pgam2	1.22175	0.000632419	0.0307297		ENSMUSG00000046321	Hs3st2	-1.37731	0.00017359	0.0117542
ENSMUSG00000095538	Gm21983	2.84013	0.000928302	0.0410472		ENSMUSG00000039672	Kcne2	-4.22163	0.000186847	0.0122854
ENSMUSG00000046338	Gpat2	1.73424	0.00109617	0.0462661		ENSMUSG00000042515	Pwwp3b	-1.23294	0.000190497	0.0123872
ENSMUSG00000026435	Slc45a3	1.1227	0.00110416	0.0462661		ENSMUSG00000025885	Myo5b	-1.75551	0.000230431	0.0142727
						ENSMUSG00000026686	Lmx1a	-2.52015	0.000275663	0.0164163
						ENSMUSG00000027296	Itpka	-1.16286	0.000290897	0.0171503
						ENSMUSG00000055235	Wdr86	-2.40407	0.000359253	0.020236
						ENSMUSG00000026579	F5	-2.71905	0.000525816	0.0268789
						ENSMUSG00000033730	Egr3	-1.49964	0.000528774	0.0269522
						ENSMUSG00000071341	Egr4	-1.58063	0.000603945	0.0297548
						ENSMUSG00000054072	Iigp1	-1.11467	0.000607591	0.0298513
						ENSMUSG00000116378	Gcat	-1.9151	0.000696737	0.033038
						ENSMUSG00000022425	Enpp2	-1.93624	0.000903513	0.0401518
						ENSMUSG00000021390	Ogn	-1.60466	0.000912373	0.040444
						ENSMUSG00000032246	Calml4	-1.1721	0.000996139	0.0433958
						ENSMUSG00000107877	4933427D14Rik	-1.24379	0.00122917	0.0496977
						ENSMUSG00000068323	Slc4a5	-3.39058	0.00123644	0.0496977
						ENSMUSG00000037727	Avp	-1.77724	0.00123646	0.0496977
