# Supplementary material for: Igfbp2 Downregulation in PVT‐CeA Glutamatergic Circuits Drives Neonatal Anesthesia‐Induced Fear Memory Deficits
Source: Adv Sci (Weinh). 2025 Aug 13;12(41):e05025. doi: 10.1002/advs.202505025 (PMC12591187; doi:10.1002/advs.202505025)
Supplement: Supplementary file 3 — Supplemental Table 2 [file ADVS-12-e05025-s005.xlsx]

## Sheet: Sheet1
Feale up-regulated						Feale down-regulated
Ensembl Gene ID	Gene Symbol	Log2 Fold Change	P value	FDR		Ensembl Gene ID	Gene Symbol	Log2 Fold Change	P value	FDR
ENSMUSG00000031167	Rbm3	1.8578	1.19153e-96	2.10066e-92		ENSMUSG00000032060	Cryab	-1.0921	1.37331e-31	3.02644e-28
ENSMUSG00000019232	Etnppl	1.1831	5.97739e-39	3.51271e-35		ENSMUSG00000078921	Tgtp2	-3.0531	2.70221e-22	3.40286e-19
ENSMUSG00000056071	S100a9	4.91075	8.88899e-38	3.91782e-34		ENSMUSG00000033730	Egr3	-2.90409	3.36372e-22	3.95349e-19
ENSMUSG00000045193	Cirbp	1.43331	8.1597e-35	2.39759e-31		ENSMUSG00000078922	Tgtp1	-2.94615	5.78121e-22	6.37017e-19
ENSMUSG00000026822	Lcn2	4.71142	8.2019e-34	2.06571e-30		ENSMUSG00000022602	Arc	-1.27951	1.41632e-19	1.3142e-16
ENSMUSG00000001930	Vwf	1.43206	1.10571e-26	1.97582e-23		ENSMUSG00000028270	Gbp2	-2.17165	2.73059e-15	1.60468e-12
ENSMUSG00000002831	Plin4	1.53029	1.12072e-26	1.97582e-23		ENSMUSG00000090877	Hspa1b	-1.72652	9.65144e-15	5.31734e-12
ENSMUSG00000056054	S100a8	4.40483	8.74827e-23	1.1864e-19		ENSMUSG00000039323	Igfbp2	-1.26732	1.29416e-14	6.71062e-12
ENSMUSG00000026365	Cfh	1.22995	1.56319e-19	1.37795e-16		ENSMUSG00000050063	Klk6	-1.68986	4.13224e-14	1.91714e-11
ENSMUSG00000032484	Ngp	4.75038	1.38247e-18	1.10786e-15		ENSMUSG00000079363	Gbp4	-1.97311	8.09897e-14	3.48256e-11
ENSMUSG00000003617	Cp	1.159	3.54624e-16	2.31556e-13		ENSMUSG00000020950	Foxg1	-4.15482	4.5573e-13	1.67386e-10
ENSMUSG00000079484	Phyhd1	1.73861	5.34949e-15	3.04231e-12		ENSMUSG00000025372	Baiap2	-1.09031	2.45495e-12	7.33571e-10
ENSMUSG00000037095	Lrg1	2.83787	1.56894e-14	7.90298e-12		ENSMUSG00000027296	Itpka	-1.91793	3.60626e-12	1.05964e-09
ENSMUSG00000045903	Npas4	1.93612	3.22718e-14	1.53771e-11		ENSMUSG00000029417	Cxcl9	-5.05341	3.86967e-12	1.10036e-09
ENSMUSG00000072969	Armcx5	1.03118	1.16776e-13	4.90181e-11		ENSMUSG00000069874	Irgm2	-1.76698	1.03542e-11	2.57106e-09
ENSMUSG00000089837	Npcd	2.77152	4.13867e-13	1.55244e-10		ENSMUSG00000027270	Lamp5	-1.62899	2.46145e-11	5.70991e-09
ENSMUSG00000021186	Fbln5	1.25734	1.64097e-12	5.16611e-10		ENSMUSG00000032174	Icam5	-1.59425	5.85229e-11	1.2897e-08
ENSMUSG00000050211	Pla2g4e	1.95304	7.60379e-12	1.94282e-09		ENSMUSG00000078853	Igtp	-1.3769	3.61967e-10	6.51171e-08
ENSMUSG00000050370	Ch25h	2.90937	8.33075e-10	1.35992e-07		ENSMUSG00000045246	Kcng4	-1.11217	4.57966e-10	8.07395e-08
ENSMUSG00000034579	Pla2g3	1.91222	1.31214e-09	1.99423e-07		ENSMUSG00000030898	Cckbr	-1.49325	1.84491e-08	2.11207e-06
ENSMUSG00000030711	Sult1a1	1.09592	7.77991e-09	9.93911e-07		ENSMUSG00000034855	Cxcl10	-2.4886	4.10342e-08	4.35803e-06
ENSMUSG00000028362	Tnfsf8	4.7851	1.0041e-08	1.24664e-06		ENSMUSG00000035033	Tbr1	-1.92024	1.12456e-07	1.0775e-05
ENSMUSG00000032496	Ltf	5.32593	1.06494e-08	1.30381e-06		ENSMUSG00000039004	Bmp6	-1.43235	1.57002e-07	1.44164e-05
ENSMUSG00000031170	Slc38a5	1.4515	1.50372e-08	1.73272e-06		ENSMUSG00000026697	Myoc	-1.81464	1.92221e-07	1.73788e-05
ENSMUSG00000090231	Cfb	1.58849	5.92314e-08	6.07121e-06		ENSMUSG00000052861	Dnah6	-1.44421	2.37782e-07	2.08562e-05
ENSMUSG00000074264	Amy1	1.27017	7.82236e-08	7.81704e-06		ENSMUSG00000040258	Nxph4	-1.50083	3.42616e-07	2.80945e-05
ENSMUSG00000078886	Gm2026	1.04249	9.96016e-08	9.59549e-06		ENSMUSG00000022769	Sdf2l1	-1.02727	5.71101e-07	4.33988e-05
ENSMUSG00000070369	Itgad	1.88145	2.55555e-07	2.21942e-05		ENSMUSG00000045962	Wnk1	-1.18189	7.72075e-07	5.55579e-05
ENSMUSG00000040809	Chil3	3.56457	5.63658e-07	4.30186e-05		ENSMUSG00000038255	Neurod2	-1.81463	1.01818e-06	7.06713e-05
ENSMUSG00000006395	Hyi	1.05811	7.13371e-07	5.21856e-05		ENSMUSG00000041577	Prelp	-1.08258	1.26157e-06	8.58747e-05
ENSMUSG00000022651	Retnlg	4.02131	1.69259e-06	0.000110112		ENSMUSG00000032773	Chrm1	-1.02793	1.42101e-06	9.56195e-05
ENSMUSG00000028329	Xpa	1.01869	2.17002e-06	0.000132379		ENSMUSG00000064215	Ifi27	-1.01515	1.98582e-06	0.00012371
ENSMUSG00000049164	Zfp518a	1.01137	3.80458e-06	0.000210927		ENSMUSG00000059854	Hydin	-1.36456	2.63661e-06	0.000153919
ENSMUSG00000017737	Mmp9	1.65641	5.6174e-06	0.000291278		ENSMUSG00000024610	Cd74	-1.28568	2.70256e-06	0.000156731
ENSMUSG00000034990	Otoa	2.60982	5.80708e-06	0.000298148		ENSMUSG00000022262	Dnah5	-1.32909	3.0512e-06	0.000174086
ENSMUSG00000051439	Cd14	1.30594	8.71358e-06	0.000414071		ENSMUSG00000027386	Fbln7	-1.80518	3.71862e-06	0.000206812
ENSMUSG00000028475	Spaar	3.32867	8.95509e-06	0.000423266		ENSMUSG00000037727	Avp	-4.10781	4.84554e-06	0.000256537
ENSMUSG00000048572	Tmem252	1.38888	9.43166e-06	0.000438856		ENSMUSG00000022237	Ankrd33b	-1.31991	7.88026e-06	0.000382725
ENSMUSG00000005800	Mmp8	6.10329	1.10741e-05	0.000503187		ENSMUSG00000016496	Cd274	-1.57383	1.03956e-05	0.000479774
ENSMUSG00000052212	Cd177	3.86299	1.19018e-05	0.000531212		ENSMUSG00000105504	Gbp5	-1.38721	1.1528e-05	0.000519135
ENSMUSG00000029082	Bst1	2.97342	1.34101e-05	0.000584456		ENSMUSG00000038060	Dlec1	-1.31924	1.34594e-05	0.000584456
ENSMUSG00000044258	Ctla2a	1.14227	1.49826e-05	0.000644252		ENSMUSG00000051262	Nat8f3	-1.06593	1.36684e-05	0.000592072
ENSMUSG00000064057	Scgb3a1	4.15384	1.9595e-05	0.000803394		ENSMUSG00000032595	Cdhr4	-1.34261	1.89346e-05	0.000783608
ENSMUSG00000013611	Snx31	1.00115	3.47561e-05	0.00127391		ENSMUSG00000026890	Lhx6	-2.75263	2.04545e-05	0.000828996
ENSMUSG00000022715	Tmem114	1.46815	3.84778e-05	0.00138196		ENSMUSG00000030607	Acan	-1.26184	2.05247e-05	0.000829933
ENSMUSG00000037405	Icam1	1.08786	4.51388e-05	0.00156345		ENSMUSG00000102805	Gm37240	-8.14126	2.37285e-05	0.000940077
ENSMUSG00000076609	Igkc	1.45633	5.1996e-05	0.00174457		ENSMUSG00000043020	Dnai3	-1.87411	2.88427e-05	0.00110543
ENSMUSG00000070637	Srarp	1.40313	6.00791e-05	0.00195785		ENSMUSG00000054072	Iigp1	-1.57186	4.13104e-05	0.00145952
ENSMUSG00000021940	Ptpn20	1.33696	6.62521e-05	0.00212755		ENSMUSG00000060371	Caln1	-1.08745	4.83327e-05	0.00165137
ENSMUSG00000054545	Ugt1a6a	1.82913	6.6456e-05	0.00213022		ENSMUSG00000047246	H2bc6	-1.73731	6.09657e-05	0.00197578
ENSMUSG00000002617	Zfp40	1.04904	7.9553e-05	0.00249115		ENSMUSG00000027301	Oxt	-2.50451	7.51158e-05	0.00236481
ENSMUSG00000079014	Serpina3i	8.36778	8.30718e-05	0.00255657		ENSMUSG00000046402	Rbp1	-1.11107	7.55539e-05	0.00237347
ENSMUSG00000018566	Slc2a4	1.24836	0.000115376	0.00332909		ENSMUSG00000037984	Neurod6	-2.23174	8.35884e-05	0.00256736
ENSMUSG00000114470	Gm49395	9.24951	0.000117022	0.00337109		ENSMUSG00000028268	Gbp3	-1.6044	0.000103839	0.00305622
ENSMUSG00000039529	Atp8b1	2.09632	0.00013659	0.00382843		ENSMUSG00000026831	Pierce1	-1.06058	0.000110697	0.00323051
ENSMUSG00000066363	Serpina3f	2.09707	0.000228986	0.00581704		ENSMUSG00000049796	Crh	-2.36235	0.000165991	0.00450913
ENSMUSG00000059108	Ifitm6	3.11022	0.000252465	0.00634039		ENSMUSG00000031212	Pgr15l	-1.16461	0.00018946	0.00502444
ENSMUSG00000040564	Apoc1	1.07735	0.000288583	0.00703697		ENSMUSG00000032246	Calml4	-1.61357	0.000245633	0.0061953
ENSMUSG00000091476	Catspere2	1.72209	0.000299445	0.00726163		ENSMUSG00000031688	Pou4f2	-2.94155	0.000277287	0.0068181
ENSMUSG00000080316	Spaca6	2.18837	0.000302632	0.00731881		ENSMUSG00000006154	Eps8l1	-1.10768	0.000358263	0.0083437
ENSMUSG00000034842	Art3	1.6014	0.000303454	0.00732862		ENSMUSG00000027070	Lrp2	-2.47961	0.000586129	0.0121133
ENSMUSG00000067149	Jchain	2.52199	0.000304825	0.00735166		ENSMUSG00000032855	Pkd1	-1.26508	0.000624571	0.012774
ENSMUSG00000116876	Gm49721	1.54828	0.000431756	0.00967198		ENSMUSG00000030340	Scnn1a	-1.21099	0.000731335	0.0141998
ENSMUSG00000073125	Xlr3b	1.23455	0.000437058	0.00975358		ENSMUSG00000026043	Col3a1	-1.24358	0.00073845	0.0142907
ENSMUSG00000024659	Anxa1	1.13258	0.000467449	0.0102374		ENSMUSG00000060962	Dmkn	-1.21557	0.000797312	0.0151734
ENSMUSG00000017969	Ptgis	1.04769	0.000527131	0.0112374		ENSMUSG00000045761	Togaram2	-1.08849	0.000865716	0.0160828
ENSMUSG00000098789	Jmjd7	1.54176	0.000540117	0.0114313		ENSMUSG00000102692	Dchs2	-1.09854	0.000869612	0.0161337
ENSMUSG00000042514	Klhl14	1.1304	0.000566448	0.0118253		ENSMUSG00000081058	H3c15	-1.39401	0.00100574	0.0179647
ENSMUSG00000026582	Sele	3.85496	0.000576843	0.0119503		ENSMUSG00000078920	Ifi47	-1.42826	0.0010821	0.0189073
ENSMUSG00000025491	Ifitm1	1.11211	0.000664058	0.0133493		ENSMUSG00000051627	H1f4	-1.32901	0.00111889	0.0193582
ENSMUSG00000024679	Ms4a6d	1.52908	0.00077509	0.0148531		ENSMUSG00000003545	Fosb	-1.1375	0.00121273	0.0203623
ENSMUSG00000070529	Wfdc10	10.0311	0.000809301	0.0152599		ENSMUSG00000039543	Cfap70	-1.48325	0.00139882	0.0224397
ENSMUSG00000109293	Dcst2	7.70275	0.000835658	0.0155901		ENSMUSG00000064023	Klk8	-1.54615	0.00144682	0.023042
ENSMUSG00000038357	Camp	5.10191	0.00113612	0.0195795		ENSMUSG00000045232	Rln3	-1.69658	0.00145977	0.0231854
ENSMUSG00000072774	Zfp951	1.31034	0.00114894	0.0197041		ENSMUSG00000026452	Syt2	-1.32576	0.00146542	0.0232541
ENSMUSG00000079710	Dynlt2a2	4.86824	0.00118144	0.020111		ENSMUSG00000048450	Msx1	-1.15538	0.00146981	0.0233029
ENSMUSG00000020059	Sycp3	1.63274	0.00118179	0.020111		ENSMUSG00000019762	Iyd	-1.23457	0.00154212	0.0241667
ENSMUSG00000058818	Pirb	2.07582	0.00137394	0.0221412		ENSMUSG00000005233	Spc25	-4.13132	0.00189998	0.0282197
ENSMUSG00000069792	Wfdc17	2.70007	0.00165361	0.0255309		ENSMUSG00000029155	Spata18	-1.11173	0.00232071	0.032679
ENSMUSG00000071713	Csf2rb	1.19095	0.00169917	0.0260038		ENSMUSG00000018581	Dnah11	-1.41669	0.00241588	0.0336247
ENSMUSG00000012428	Steap4	1.73937	0.00191492	0.0283301		ENSMUSG00000022025	Cnmd	-1.38829	0.00249907	0.0344542
ENSMUSG00000025804	Ccr1	2.4798	0.00200854	0.0293637		ENSMUSG00000020904	Cfap52	-1.09969	0.00250394	0.0344609
ENSMUSG00000024371	C2	1.27483	0.00227541	0.0322161		ENSMUSG00000036872	Abcc12	-6.69581	0.00272607	0.0366875
ENSMUSG00000022952	Runx1	1.89514	0.00228085	0.0322465		ENSMUSG00000078651	Aoc2	-1.29403	0.0027517	0.0368774
ENSMUSG00000055172	C1ra	1.32648	0.00245908	0.0340831		ENSMUSG00000074591	Ankub1	-1.2477	0.00300223	0.0393234
ENSMUSG00000037860	Aim2	1.56275	0.00252621	0.0346862		ENSMUSG00000012819	Cdh23	-1.39478	0.00310945	0.040368
ENSMUSG00000031780	Ccl17	9.58684	0.00256069	0.0350504		ENSMUSG00000043164	Tmem212	-1.06548	0.00324667	0.0415791
ENSMUSG00000095079	Igha	3.77735	0.00259113	0.035221		ENSMUSG00000060176	Kif27	-1.08794	0.0035257	0.043959
ENSMUSG00000012123	Crybg2	1.28519	0.00273074	0.0366943		ENSMUSG00000045655	Fam216b	-1.04072	0.00395209	0.0478869
ENSMUSG00000078435	AU041133	1.03871	0.00341842	0.0430477		ENSMUSG00000025784	Clec3b	-1.14294	0.00398199	0.0480839
ENSMUSG00000037418	Best1	1.17706	0.00401946	0.0484368		ENSMUSG00000091415	Ak9	-1.70156	0.00408542	0.0489972
ENSMUSG00000079419	Ms4a6c	1.55829	0.00421336	0.0499613		ENSMUSG00000109572	Cfap99	-2.24598	0.00415077	0.0495704
