# Supplementary material for: Igfbp2 Downregulation in PVT‐CeA Glutamatergic Circuits Drives Neonatal Anesthesia‐Induced Fear Memory Deficits
Source: Adv Sci (Weinh). 2025 Aug 13;12(41):e05025. doi: 10.1002/advs.202505025 (PMC12591187; doi:10.1002/advs.202505025)
Supplement: Supplementary file 4 — Supplemental Table 3 [file ADVS-12-e05025-s004.xlsx]

## Sheet: sheet1
Male Upregulated	MC-1_count	MC-2_count	MC-3_count	MS-1_count	MS-2_count	MS-3_count	MC-1_fpkm	MC-2_fpkm	MC-3_fpkm	MS-1_fpkm	MS-2_fpkm	MS-3_fpkm	MC_mean	MS_mean	log2(fc)	PValue	FDR	Symbol
1	1331	1204	1120	3142	3272	3241	57.307	56.281	53.427	147.667	166.919	151.702	55.6717	155.429	1.48124	1.84549e-56	3.26412e-52	Rbm3
2	674	574	575	1379	1430	1616	23.166	21.449	22.098	51.504	58.253	60.134	22.2377	56.6303	1.34857	7.23474e-35	6.39805e-31	H1f2
3	1591	1905	1479	4113	3095	3903	135.873	176.796	141.18	381.581	313.162	360.795	151.283	351.846	1.21769	1.88576e-22	3.82496e-19	Hbb-bs
4	695	736	576	1876	1127	1519	53.336	61.397	49.407	156.411	102.427	126.188	54.7133	128.342	1.23003	1.19832e-15	1.41298e-12	Hba-a1
5	2	3	0	67	74	102	0.209	0.342	0	7.617	9.154	11.55	0.183667	9.44033	5.68368	1.95336e-14	1.9194e-11	S100a9
6	32	43	42	129	186	169	1.875	2.739	2.752	8.214	12.918	10.722	2.45533	10.618	2.11252	1.21638e-13	1.07571e-10	Lcn2
7	594	473	473	833	1098	1320	3.786	3.767	3.477	5.751	10.487	9.977	3.67667	8.73833	1.24896	1.42216e-13	1.19779e-10	Vwf
8	284	234	266	476	665	552	2.831	2.536	2.965	5.156	7.856	5.957	2.77733	6.323	1.18691	2.2487e-12	1.52972e-09	C4b
9	28	28	32	86	121	116	0.655	0.721	0.858	2.172	3.345	2.92	0.744667	2.81233	1.9171	1.13635e-09	5.15348e-07	Ugt1a6a
10	79	60	52	157	151	186	1.448	1.182	1.666	5.89	5.398	5.553	1.432	5.61367	1.97091	2.28085e-09	9.83938e-07	Thbs3
11	49	33	36	110	110	153	0.587	0.43	0.482	1.432	1.561	1.984	0.499667	1.659	1.73128	2.51648e-09	1.05974e-06	Pla2g4e
12	1	1	0	36	81	58	0.11	0.12	0	4.316	10.591	6.928	0.0766667	7.27833	6.56886	5.23823e-09	1.89079e-06	S100a8
13	14	24	15	97	56	95	0.617	0.554	0.356	2.239	1.41	2.398	0.509	2.01567	1.98552	8.31954e-09	2.82976e-06	Slc2a4
14	0	0	5	31	42	48	0	0	0.104	0.632	0.928	0.972	0.0346667	0.844	4.60562	2.54898e-08	7.15615e-06	Pwwp4a
15	367	334	265	838	441	594	27.96	27.724	22.628	69.462	39.889	49.033	26.104	52.7947	1.01612	1.11486e-07	2.46482e-05	Hbb-bt
16	10	4	8	73	37	37	0.467	0.186	0.426	3.669	2.029	1.833	0.359667	2.51033	2.80315	2.72119e-07	5.59648e-05	Npcd
17	101	82	78	160	206	186	8.777	7.747	7.58	15.109	21.217	17.5	8.03467	17.942	1.15903	3.26441e-07	6.48738e-05	Mgp
18	30	21	14	69	79	79	0.826	0.473	0.324	1.572	2.696	1.772	0.541	2.01333	1.89589	3.81076e-07	7.32618e-05	Shisa8
19	0	0	0	28	35	6	0	0	0	3.231	4.354	0.673	0.001	2.75267	11.4266	5.62093e-07	0.00010465	Gm49325
20	14	22	13	56	86	56	1.808	2.575	1.565	6.552	11.59	6.528	1.98267	8.22333	2.05228	8.81526e-07	0.000152858	S100a4
Male Downregulated	MC-1_count	MC-2_count	MC-3_count	MS-1_count	MS-2_count	MS-3_count	MC-1_fpkm	MC-2_fpkm	MC-3_fpkm	MS-1_fpkm	MS-2_fpkm	MS-3_fpkm	MC_mean	MS_mean	log2(fc)	PValue	FDR	Symbol
1	286	282	257	37	47	43	5.433	5.957	5.957	0.771	1.275	0.888	5.78233	0.978	-2.56375	1.67885e-31	9.89793e-28	Tgtp1
2	241	280	265	31	45	35	4.597	5.808	5.658	0.636	1.015	0.719	5.35433	0.79	-2.76078	6.38496e-29	2.25861e-25	Tgtp2
3	617	506	468	183	118	116	15.694	13.993	13.312	5.058	3.557	3.194	14.333	3.93633	-1.86442	2.16747e-24	5.47657e-21	Fos
4	181	176	133	24	18	14	2.318	2.65	2.114	0.335	0.254	0.18	2.36067	0.256333	-3.2031	1.94632e-22	3.82496e-19	Gbp4
5	3495	3358	4016	1907	1395	1918	40.213	42.006	51.673	23.843	19.024	23.893	44.6307	22.2533	-1.00401	6.49318e-16	8.2032e-13	Slc38a2
6	1057	548	705	260	251	334	43.362	24.441	32.342	11.59	12.727	15.003	33.3817	13.1067	-1.34876	6.17131e-14	5.74484e-11	Igfbp2
7	141	205	227	50	40	55	1.765	2.69	3.309	0.806	0.627	0.694	2.588	0.709	-1.86798	2.49299e-12	1.6331e-09	Xdh
8	305	345	298	129	122	135	4.717	5.81	5.152	2.172	2.241	2.242	5.22633	2.21833	-1.23632	5.44731e-12	3.44095e-09	Irgm2
9	295	285	286	116	118	134	5.651	5.93	6.116	2.42	2.684	2.773	5.899	2.62567	-1.16779	5.63813e-11	3.1163e-08	Hspa1b
10	347	250	266	120	129	111	3.352	2.767	2.868	1.222	1.582	1.228	2.99567	1.344	-1.15634	3.78752e-10	1.914e-07	Nr4a3
11	412	409	380	168	87	199	14.208	15.419	14.597	6.215	3.604	7.253	14.7413	5.69067	-1.3732	5.21504e-10	2.49293e-07	Car7
12	193	174	289	44	65	88	1.171	1.151	1.973	0.291	0.473	0.581	1.43167	0.448333	-1.67505	2.69508e-09	1.10115e-06	Gvin1
13	144	166	190	51	65	47	6.314	9.111	10.733	3.237	3.322	2.32	8.71933	2.95967	-1.55878	4.03844e-09	1.48808e-06	Klk6
14	957	659	864	244	475	318	11.558	8.595	11.262	3.091	6.562	4.236	10.4717	4.62967	-1.17751	7.76849e-09	2.69414e-06	Ddx3y
15	135	40	57	10	11	9	6.521	2.101	3.079	0.525	0.63	0.471	3.90033	0.542	-2.84723	8.63409e-09	2.88134e-06	Prr32
16	281	380	379	171	70	138	7.879	11.566	11.892	5.222	2.335	4.178	10.4457	3.91167	-1.41705	2.09448e-08	5.97502e-06	Opn3
17	268	181	171	76	65	99	5.244	3.851	3.742	1.616	1.508	2.097	4.279	1.74033	-1.29791	2.89805e-08	8.00903e-06	Dusp4
18	722	616	775	424	218	366	6.035	5.598	7.244	3.851	2.16	3.312	6.29233	3.10767	-1.01776	4.36219e-08	1.15349e-05	Dio2
19	200	182	242	95	69	91	7.511	7.347	8.386	3.602	3.549	3.708	7.748	3.61967	-1.09797	4.85505e-08	1.26281e-05	Sptssb
20	269	178	182	77	36	97	4.482	2.889	3.679	1.249	1.164	1.567	3.68333	1.32667	-1.47321	6.26139e-08	1.55979e-05	Bmp6
Female Upregulated	FC-1_count	FC-2_count	FC-3_count	FS-1_count	FS-2_count	FS-3_count	FC-1_fpkm	FC-2_fpkm	FC-3_fpkm	FS-1_fpkm	FS-2_fpkm	FS-3_fpkm	FC_mean	FS_mean	log2(fc)	PValue	FDR	Symbol
1	962	1103	895	3784	3548	3479	44.085	53.265	46.331	182.206	166.465	172.108	47.8937	173.593	1.8578	1.19153e-96	2.10066e-92	Rbm3
2	1885	1696	1605	4382	3672	3504	36.299	33.204	34.174	88.538	72.145	74.731	34.559	78.4713	1.1831	5.97739e-39	3.51271e-35	Etnppl
3	7	7	7	201	255	187	0.784	0.811	0.883	23.278	28.897	22.364	0.826	24.8463	4.91075	8.88899e-38	3.91782e-34	S100a9
4	530	399	390	1379	1224	1081	23.572	18.796	20.198	64.159	54.577	50.233	20.8553	56.323	1.43331	8.1597e-35	2.39759e-31	Cirbp
5	29	28	32	1141	754	491	1.818	1.84	2.259	74.204	47.919	32.894	1.97233	51.6723	4.71142	8.2019e-34	2.06571e-30	Lcn2
6	517	363	495	1131	1234	1097	3.419	2.626	3.856	9.34	9.158	8.218	3.30033	8.90533	1.43206	1.10571e-26	1.97582e-23	Vwf
7	226	206	191	728	591	529	2.086	1.951	1.978	6.822	5.412	5.14	2.005	5.79133	1.53029	1.12072e-26	1.97582e-23	Plin4
8	3	3	11	136	131	111	0.354	0.371	1.462	16.652	15.674	14.001	0.729	15.4423	4.40483	8.74827e-23	1.1864e-19	S100a8
9	359	256	306	680	846	669	4.747	3.552	4.531	9.375	11.281	9.438	4.27667	10.0313	1.22995	1.56319e-19	1.37795e-16	Cfh
10	5	5	1	85	97	112	0.235	0.246	0.053	4.139	4.616	5.618	0.178	4.791	4.75038	1.38247e-18	1.10786e-15	Ngp
11	222	161	209	484	493	427	3.503	2.675	3.868	7.617	7.171	7.645	3.34867	7.47767	1.159	3.54624e-16	2.31556e-13	Cp
12	155	138	199	709	427	409	6.854	6.159	10.99	38.449	20.356	21.296	8.001	26.7003	1.73861	5.34949e-15	3.04231e-12	Phyhd1
13	9	13	36	140	163	132	0.367	0.555	1.651	5.917	6.732	5.747	0.857667	6.132	2.83787	1.56894e-14	7.90298e-12	Lrg1
14	37	47	30	146	169	146	0.586	0.823	0.692	2.399	2.782	2.859	0.700333	2.68	1.93612	3.22718e-14	1.53771e-11	Npas4
15	254	237	200	523	465	442	5.248	5.127	4.64	11.197	9.733	9.756	5.005	10.2287	1.03118	1.16776e-13	4.90181e-11	Armcx5
16	12	9	25	132	105	87	0.571	0.48	1.377	6.741	5.248	4.59	0.809333	5.52633	2.77152	4.13867e-13	1.55244e-10	Npcd
17	300	226	268	860	556	502	6.396	4.902	6.421	19.154	11.956	11.248	5.90633	14.1193	1.25734	1.64097e-12	5.16611e-10	Fbln5
18	49	31	25	133	152	124	0.628	0.416	0.361	1.768	1.974	1.698	0.468333	1.81333	1.95304	7.60379e-12	1.94282e-09	Pla2g4e
19	6	7	14	69	48	92	0.248	0.303	0.652	2.96	2.012	4.066	0.401	3.01267	2.90937	8.33075e-10	1.35992e-07	Ch25h
20	32	41	42	217	109	115	0.713	0.954	1.052	5.025	2.464	2.745	0.906333	3.41133	1.91222	1.31214e-09	1.99423e-07	Pla2g3
Female Downregulated	FC-1_count	FC-2_count	FC-3_count	FS-1_count	FS-2_count	FS-3_count	FC-1_fpkm	FC-2_fpkm	FC-3_fpkm	FS-1_fpkm	FS-2_fpkm	FS-3_fpkm	FC_mean	FS_mean	log2(fc)	PValue	FDR	Symbol
1	3442	3338	3415	1445	1847	1638	217.308	220.486	244.074	93.716	117.072	109.062	227.289	106.617	-1.0921	1.37331e-31	3.02644e-28	Cryab
2	254	159	164	16	37	18	5.181	3.4	3.761	0.335	0.758	0.394	4.114	0.495667	-3.0531	2.70221e-22	3.40286e-19	Tgtp2
3	146	146	154	19	23	19	2.406	2.228	2.829	0.287	0.339	0.371	2.48767	0.332333	-2.90409	3.36372e-22	3.95349e-19	Egr3
4	181	131	134	17	23	16	4.282	2.792	4.232	0.363	0.757	0.347	3.76867	0.489	-2.94615	5.78121e-22	6.37017e-19	Tgtp1
5	695	635	570	219	308	267	13.048	12.499	12.051	4.266	5.864	5.358	12.5327	5.16267	-1.27951	1.41632e-19	1.3142e-16	Arc
6	311	177	200	37	66	60	8.225	4.23	5.134	0.917	1.525	1.462	5.863	1.30133	-2.17165	2.73059e-15	1.60468e-12	Gbp2
7	208	202	209	53	77	61	4.26	4.324	4.812	1.125	1.592	1.331	4.46533	1.34933	-1.72652	9.65144e-15	5.31734e-12	Hspa1b
8	604	678	779	239	367	262	26.502	31.19	38.873	10.881	16.877	12.358	32.1883	13.372	-1.26732	1.29416e-14	6.71062e-12	Igfbp2
9	365	245	255	78	103	110	18.448	12.708	15.828	3.758	5.225	5.58	15.6613	4.85433	-1.68986	4.13224e-14	1.91714e-11	Klk6
10	144	88	95	17	19	19	2.538	1.523	1.361	0.401	0.722	0.258	1.80733	0.460333	-1.97311	8.09897e-14	3.48256e-11	Gbp4
11	76	83	54	1	9	2	1.412	1.697	1.166	0.02	0.178	0.042	1.425	0.08	-4.15482	4.5573e-13	1.67386e-10	Foxg1
12	492	384	474	233	228	181	8.663	6.948	9.571	4.271	4.211	3.345	8.394	3.94233	-1.09031	2.45495e-12	7.33571e-10	Baiap2
13	152	165	112	34	45	36	4.795	5.457	3.979	1.113	1.439	1.214	4.74367	1.25533	-1.91793	3.60626e-12	1.05964e-09	Itpka
14	144	65	27	2	2	3	2.858	1.353	0.604	0.041	0.04	0.064	1.605	0.0483333	-5.05341	3.86967e-12	1.10036e-09	Cxcl9
15	323	252	248	44	119	83	5.36	4.359	4.623	0.742	2.001	1.471	4.78067	1.40467	-1.76698	1.03542e-11	2.57106e-09	Irgm2
16	225	201	174	87	66	44	6.6	6.182	5.748	2.648	1.963	1.38	6.17667	1.997	-1.62899	2.46145e-11	5.70991e-09	Lamp5
17	219	189	184	92	56	51	4.262	3.856	4.032	1.858	1.105	1.061	4.05	1.34133	-1.59425	5.85229e-11	1.2897e-08	Icam5
18	439	316	256	115	178	97	12.467	9.443	8.341	3.469	5.238	2.941	10.0837	3.88267	-1.3769	3.61967e-10	6.51171e-08	Igtp
19	637	669	1004	413	377	310	9.598	10.569	17.036	6.457	5.76	4.993	12.401	5.73667	-1.11217	4.57966e-10	8.07395e-08	Kcng4
20	201	113	160	55	65	51	4.48	2.641	4.016	1.272	1.469	1.215	3.71233	1.31867	-1.49325	1.84491e-08	2.11207e-06	Cckbr

## Sheet: Sheet2
	Ensembl Gene ID	Gene Symbol	Log2 Fold Change	P value	FDR			Ensembl Gene ID	Gene Symbol	Log2 Fold Change	P value	FDR
Male-Upregulated	ENSMUSG00000031167	Rbm3	1.48124	1.84549e-56	3.26412e-52		Female-Upregulated	ENSMUSG00000031167	Rbm3	1.8578	1.19153e-96	2.10066e-92
	ENSMUSG00000036181	H1f2	1.34857	7.23474e-35	6.39805e-31			ENSMUSG00000019232	Etnppl	1.1831	5.97739e-39	3.51271e-35
	ENSMUSG00000052305	Hbb-bs	1.21769	1.88576e-22	3.82496e-19			ENSMUSG00000056071	S100a9	4.91075	8.88899e-38	3.91782e-34
	ENSMUSG00000069919	Hba-a1	1.23003	1.19832e-15	1.41298e-12			ENSMUSG00000045193	Cirbp	1.43331	8.1597e-35	2.39759e-31
	ENSMUSG00000056071	S100a9	5.68368	1.95336e-14	1.9194e-11			ENSMUSG00000026822	Lcn2	4.71142	8.2019e-34	2.06571e-30
	ENSMUSG00000026822	Lcn2	2.11252	1.21638e-13	1.07571e-10			ENSMUSG00000001930	Vwf	1.43206	1.10571e-26	1.97582e-23
	ENSMUSG00000001930	Vwf	1.24896	1.42216e-13	1.19779e-10			ENSMUSG00000002831	Plin4	1.53029	1.12072e-26	1.97582e-23
	ENSMUSG00000073418	C4b	1.18691	2.2487e-12	1.52972e-09			ENSMUSG00000056054	S100a8	4.40483	8.74827e-23	1.1864e-19
	ENSMUSG00000054545	Ugt1a6a	1.9171	1.13635e-09	5.15348e-07			ENSMUSG00000026365	Cfh	1.22995	1.56319e-19	1.37795e-16
	ENSMUSG00000028047	Thbs3	1.97091	2.28085e-09	9.83938e-07			ENSMUSG00000032484	Ngp	4.75038	1.38247e-18	1.10786e-15
	ENSMUSG00000050211	Pla2g4e	1.73128	2.51648e-09	1.05974e-06			ENSMUSG00000003617	Cp	1.159	3.54624e-16	2.31556e-13
	ENSMUSG00000056054	S100a8	6.56886	5.23823e-09	1.89079e-06			ENSMUSG00000079484	Phyhd1	1.73861	5.34949e-15	3.04231e-12
	ENSMUSG00000018566	Slc2a4	1.98552	8.31954e-09	2.82976e-06			ENSMUSG00000037095	Lrg1	2.83787	1.56894e-14	7.90298e-12
	ENSMUSG00000067771	Pwwp4a	4.60562	2.54898e-08	7.15615e-06			ENSMUSG00000045903	Npas4	1.93612	3.22718e-14	1.53771e-11
	ENSMUSG00000073940	Hbb-bt	1.01612	1.11486e-07	2.46482e-05			ENSMUSG00000072969	Armcx5	1.03118	1.16776e-13	4.90181e-11
	ENSMUSG00000089837	Npcd	2.80315	2.72119e-07	5.59648e-05			ENSMUSG00000089837	Npcd	2.77152	4.13867e-13	1.55244e-10
	ENSMUSG00000030218	Mgp	1.15903	3.26441e-07	6.48738e-05			ENSMUSG00000021186	Fbln5	1.25734	1.64097e-12	5.16611e-10
	ENSMUSG00000096883	Shisa8	1.89589	3.81076e-07	7.32618e-05			ENSMUSG00000050211	Pla2g4e	1.95304	7.60379e-12	1.94282e-09
	ENSMUSG00000112241	Gm49325	11.4266	5.62093e-07	0.00010465			ENSMUSG00000050370	Ch25h	2.90937	8.33075e-10	1.35992e-07
	ENSMUSG00000001020	S100a4	2.05228	8.81526e-07	0.000152858			ENSMUSG00000034579	Pla2g3	1.91222	1.31214e-09	1.99423e-07
	Ensembl Gene ID	Gene Symbol	Log2 Fold Change	P value	FDR			Ensembl Gene ID	Gene Symbol	Log2 Fold Change	P value	FDR
Male-Downrefulated	ENSMUSG00000078922	Tgtp1	-2.56375	1.67885e-31	9.89793e-28		Female-Downregulated	ENSMUSG00000032060	Cryab	-1.0921	1.37331e-31	3.02644e-28
	ENSMUSG00000078921	Tgtp2	-2.76078	6.38496e-29	2.25861e-25			ENSMUSG00000078921	Tgtp2	-3.0531	2.70221e-22	3.40286e-19
	ENSMUSG00000021250	Fos	-1.86442	2.16747e-24	5.47657e-21			ENSMUSG00000033730	Egr3	-2.90409	3.36372e-22	3.95349e-19
	ENSMUSG00000079363	Gbp4	-3.2031	1.94632e-22	3.82496e-19			ENSMUSG00000078922	Tgtp1	-2.94615	5.78121e-22	6.37017e-19
	ENSMUSG00000022462	Slc38a2	-1.00401	6.49318e-16	8.2032e-13			ENSMUSG00000022602	Arc	-1.27951	1.41632e-19	1.3142e-16
	ENSMUSG00000039323	Igfbp2	-1.34876	6.17131e-14	5.74484e-11			ENSMUSG00000028270	Gbp2	-2.17165	2.73059e-15	1.60468e-12
	ENSMUSG00000024066	Xdh	-1.86798	2.49299e-12	1.6331e-09			ENSMUSG00000090877	Hspa1b	-1.72652	9.65144e-15	5.31734e-12
	ENSMUSG00000069874	Irgm2	-1.23632	5.44731e-12	3.44095e-09			ENSMUSG00000039323	Igfbp2	-1.26732	1.29416e-14	6.71062e-12
	ENSMUSG00000090877	Hspa1b	-1.16779	5.63813e-11	3.1163e-08			ENSMUSG00000050063	Klk6	-1.68986	4.13224e-14	1.91714e-11
	ENSMUSG00000028341	Nr4a3	-1.15634	3.78752e-10	1.914e-07			ENSMUSG00000079363	Gbp4	-1.97311	8.09897e-14	3.48256e-11
	ENSMUSG00000031883	Car7	-1.3732	5.21504e-10	2.49293e-07			ENSMUSG00000020950	Foxg1	-4.15482	4.5573e-13	1.67386e-10
	ENSMUSG00000045868	Gvin1	-1.67505	2.69508e-09	1.10115e-06			ENSMUSG00000025372	Baiap2	-1.09031	2.45495e-12	7.33571e-10
	ENSMUSG00000050063	Klk6	-1.55878	4.03844e-09	1.48808e-06			ENSMUSG00000027296	Itpka	-1.91793	3.60626e-12	1.05964e-09
	ENSMUSG00000069045	Ddx3y	-1.17751	7.76849e-09	2.69414e-06			ENSMUSG00000029417	Cxcl9	-5.05341	3.86967e-12	1.10036e-09
	ENSMUSG00000037086	Prr32	-2.84723	8.63409e-09	2.88134e-06			ENSMUSG00000069874	Irgm2	-1.76698	1.03542e-11	2.57106e-09
	ENSMUSG00000026525	Opn3	-1.41705	2.09448e-08	5.97502e-06			ENSMUSG00000027270	Lamp5	-1.62899	2.46145e-11	5.70991e-09
	ENSMUSG00000031530	Dusp4	-1.29791	2.89805e-08	8.00903e-06			ENSMUSG00000032174	Icam5	-1.59425	5.85229e-11	1.2897e-08
	ENSMUSG00000007682	Dio2	-1.01776	4.36219e-08	1.15349e-05			ENSMUSG00000078853	Igtp	-1.3769	3.61967e-10	6.51171e-08
	ENSMUSG00000043461	Sptssb	-1.09797	4.85505e-08	1.26281e-05			ENSMUSG00000045246	Kcng4	-1.11217	4.57966e-10	8.07395e-08
	ENSMUSG00000039004	Bmp6	-1.47321	6.26139e-08	1.55979e-05			ENSMUSG00000030898	Cckbr	-1.49325	1.84491e-08	2.11207e-06
