# Supplementary material for: Igfbp2 Downregulation in PVT‐CeA Glutamatergic Circuits Drives Neonatal Anesthesia‐Induced Fear Memory Deficits
Source: Adv Sci (Weinh). 2025 Aug 13;12(41):e05025. doi: 10.1002/advs.202505025 (PMC12591187; doi:10.1002/advs.202505025)
Supplement: Supplementary file 5 — Supplemental Table 4 [file ADVS-12-e05025-s003.xlsx]

## Sheet: Sheet1
Primers	Sequence (5' to 3')
Rbm3-F	TTGTTGTCAAGGACCGGGAG
Rbm3-R	GGATCCCCTGGCAGACTTTC
S100a9-F	TGGGCTTACACTGCTCTTACC
S100a9-R	GGTTATGCTGCGCTCCATCT
Lcn2-F	CGGACTACAACCAGTTCGCC
Lcn2-R	CTTGGCAAAGCGGGTGAAAC
Vwf-F	TGGGGACGACTTCATCAACAC
Vwf-R	CGCAAAGCCAAAGGTCTCAC
S100a8-F	CTGAACTGGAGAAGGCCTTGAG
S100a8-R	CACCCACTTTTATCACCATCGC
Npcd-F	AAATGGAAAGGGTGGGCGAT
Npcd-R	GCTCCTGCTTTAGGAGGAAAGTT
Pla2g4e-F	CCAGGTGTAGAGCGAAGTCC
Pla2g4e-R	CCTTGGTGGCATAGGGAGAC
Tgtp1-F	TCTCGACAGTGAGCCTCCAG
Tgtp1-R	GACAGTGAGAAGACGTGGCG
Tgtp2-F	GAAAAGTGTAGAGAGCAAGGGC
Tgtp2-R	GCAGAGGAGCACTCTCGATG
Gbp4-F	GTGAACCAGGAAGCCATAGAGAT
Gbp4-R	CCACTCACGTGATTCTGTCCC
Igfbp2-F	GGCCCCCTGGAACATCTCTA
Igfbp2-R	GGCCCCCTGGAACATCTCTA
Irgm2-F	GTCATCAAGTACCACGGCCT
Irgm2-R	CCAGCACCCAGTCATCTTGT
Hspa1b-F	ACAAGTGCCAGGAGGTCATC
Hspa1b-R	AGGCTCCTTTCGGCGGC
Klk6-F	CCGTGTTTGAAGGACTCCCA
Klk6-R	TGGGTTTCAGGGTTGTAGCG
